# Supplementary material for: Principles that govern competition or co-existence in Rho-GTPase driven polarization
Source: PLoS Comput Biol. 2018 Apr 12;14(4):e1006095. doi: 10.1371/journal.pcbi.1006095 (PMC5916526; doi:10.1371/journal.pcbi.1006095)
Supplement: S1 File — (ZIP) [file pcbi.1006095.s002.zip]

Archive with 20 entries (17 files):
- MATLAB_code/
- MATLAB_code/data_Simulation2D_1.mat
- MATLAB_code/HSS.m
- __MACOSX/
- __MACOSX/MATLAB_code/
- __MACOSX/MATLAB_code/._HSS.m
- MATLAB_code/IMEX.m
- __MACOSX/MATLAB_code/._IMEX.m
- MATLAB_code/initial_state_1D.mat
- MATLAB_code/initial_state_2D.mat
- MATLAB_code/Main1D.m
- __MACOSX/MATLAB_code/._Main1D.m
- MATLAB_code/Main1D_color_plot.m
- __MACOSX/MATLAB_code/._Main1D_color_plot.m
- MATLAB_code/Main2D.m
- __MACOSX/MATLAB_code/._Main2D.m
- MATLAB_code/Parameters.m
- __MACOSX/MATLAB_code/._Parameters.m
- MATLAB_code/Simulation2D_1.avi
- MATLAB_code/Simulation2D_1.mat
