# Supplementary material for: Principles that govern competition or co-existence in Rho-GTPase driven polarization
Source: PLoS Comput Biol. 2018 Apr 12;14(4):e1006095. doi: 10.1371/journal.pcbi.1006095 (PMC5916526; doi:10.1371/journal.pcbi.1006095)
Supplement: S1 File — (ZIP) [file pcbi.1006095.s002.zip › MATLAB_code/HSS.m]

function dy = HSS(t,y)
global F
dy = zeros(2,1);
dy(1) = F(y(1), y(2));
dy(2) = - F(y(1), y(2));
