# Supplementary material for: Principles that govern competition or co-existence in Rho-GTPase driven polarization
Source: PLoS Comput Biol. 2018 Apr 12;14(4):e1006095. doi: 10.1371/journal.pcbi.1006095 (PMC5916526; doi:10.1371/journal.pcbi.1006095)
Supplement: S1 File — (ZIP) [file pcbi.1006095.s002.zip › MATLAB_code/IMEX.m]

% Euler_step

function [u1, v1, err, eU, eV] = IMEX(u0, v0, dt, ksqu, ksqv)

global F

k1 = F(u0,v0);
u1r = u0 + dt*k1; v1r= v0 - dt*k1;
u1r_hat = fft2(u1r); v1r_hat = fft2(v1r);
u1= real(ifft2(u1r_hat./(1 - dt*ksqu)));
v1= real(ifft2(v1r_hat./(1 - dt*ksqv)));

u2r = u0 + dt/2*k1; v2r= v0 - dt/2*k1;
u2r_hat = fft2(u2r); v2r_hat = fft2(v2r);
u2= real(ifft2(u2r_hat./(1 - dt/2*ksqu)));
v2= real(ifft2(v2r_hat./(1 - dt/2*ksqv)));

k2 = F(u2,v2);
u2r = u0 + dt/2*k2; v2r= v0 - dt/2*k2;
u2r_hat = fft2(u2r); v2r_hat = fft2(v2r);
u2= real(ifft2(u2r_hat./(1 - dt/2*ksqu)));
v2= real(ifft2(v2r_hat./(1 - dt/2*ksqv)));

%%
eU = u2 - u1;
eV = v2 - v1;

err = max(max(abs(eU) + abs(eV)))/max(max(u0));
