# Supplementary material for: Principles that govern competition or co-existence in Rho-GTPase driven polarization
Source: PLoS Comput Biol. 2018 Apr 12;14(4):e1006095. doi: 10.1371/journal.pcbi.1006095 (PMC5916526; doi:10.1371/journal.pcbi.1006095)
Supplement: S1 File — (ZIP) [file pcbi.1006095.s002.zip › MATLAB_code/Main1D_color_plot.m]

% Code by Jian-geng Chiou, Sep., 2015.

tic

clear all
close all

%% Load Parameters
Parameters

dt2 = 0.0001;
dx = Cellsize/N;

e              = ones(N,1); 
Laplacian      = spdiags([e, -2*e, e], -1:1, N, N);

% Laplacian operator for seperate domains 1:N/2 and N/2+1:N
Laplacian_half = Laplacian;
Laplacian_half(1,N/2) = 1;                     % periodic boundary conditions
Laplacian_half(N/2,1) = 1;                     % of the first half-domain
Laplacian_half(N,N/2+1) = 1;                   % periodic boundary conditions
Laplacian_half(N/2+1,N) = 1;                   % of the second half-domain
Laplacian_half(N/2,N/2+1) = 0;                 % no communication between two
Laplacian_half(N/2+1,N/2) = 0;                 % half-domains
Diff_u_half  = Laplacian_half*Dconst_u/dx^2;
Diff_v_half  = Laplacian_half*Dconst_v/dx^2;      % (dt2 not fixed yet)

% Laplacian operator for full domain
Laplacian(1,N) = 1;                     % periodic boundary conditions
Laplacian(N,1) = 1;
Diff_u_full  = Laplacian*Dconst_u/dx^2;
Diff_v_full  = Laplacian*Dconst_v/dx^2;      % (dt2 not fixed yet)

% reaction term
F = @(u,v) a.*u.^2.*v - b.*u;


%% Storage Files

u_tc = zeros((interval + 1), N);
v_tc = zeros((interval + 1), N);

%% Initial pre-defined condition

load('initial_state.mat')

if Cellsize ~= 10;
    blank = zeros(1, (Cellsize/0.02 - N)/2);
    u = [u(1:N/2)  blank u(N/2+1:end) blank];
    v = [v(1:N/2)  blank v(N/2+1:end) blank];
    x = 0.02:0.02:dx*N;
    xq = dx:dx:dx*N;
    u = interpn(x,u,xq);
    v = interpn(x,v,xq);
    
    % Take position of peak 2
    [A,B] = max(u(1:250));
    u = [u(end-(125-B):end), u(1:end-(125-B)-1)];
    
end
    
u = u*P;
v = v*P;


%% Initialize

% print initial condidtion into file

u_tc(1,:) = u;
v_tc(1,:) = v;

% print progress scale bar
fprintf('Total simulation time: %d seconds\n\n', interval);
fprintf('0            25          50           75         100 (percent) \n');
fprintf('|------------|-----------|------------|-----------|\n');
         
%%

% Initialize
progress = 1;   % Used to calculate progress scale bar
curr_t = 0;     % current time (s)     
react_t = 0;    % current time within each second (s)
loop_state = 0; % 1: last step in each second
SS = 0;
compete_state = 0;

% Natasha's "react_step_Euler_VSS" integrated
% loop through each second
while curr_t < interval
        
        if compete_state == 0 && curr_t > 3000
            u(1:N/2) = u(1:N/2)*1.2;
            u(N/2 + 1:N) = u(N/2 + 1:N)*0.8;
            v(1:N/2) = v(1:N/2)*1.2;
            v(N/2 + 1:N) = v(N/2 + 1:N)*0.8;
            compete_state = 1;
        end

        % Reaction
        Reac = F(u,v);
        u_next = u + dt2*Reac;
        v_next = v + dt2*(-Reac);
        
        % proceed half a time step and calculate reaction again
        u_next2 = u + dt2/2*Reac;
        v_next2 = v + dt2/2*(-Reac);
        Reac_next2 = F(u_next2, v_next2);
        
        % compare previous two processes and calculate error
        error_reac = abs((Reac_next2 - Reac)./Reac_next2);
        error = max(error_reac);
        
        
        % if error is within the tolerated range, move on
        if error < error_tolerated || SS ==1 || loop_state == 1
            
            if curr_t < 5000
                Diff_v = Diff_v_half;
                Diff_u = Diff_u_half;
            else
                Diff_v = Diff_v_full;
                Diff_u = Diff_u_full;
            end
            
            % diffuse
            Hop_v  = speye(N) - Diff_v*dt2;
            Hop_u  = speye(N) - Diff_u*dt2;

            u_next = u_next/Hop_u;
            v_next = v_next/Hop_v;

            % check if system is at steady state
            error_ss_u = abs((u_next - u)./u_next);
            error_ss_v = abs((v_next - v)./v_next);
        
            error_ss = max(error_ss_u + error_ss_v);
            
            % if at steady state, skip error checking next step
            if error_ss < error_tolerated_ss && curr_t < 2990
                SS = 1;
            elseif error_ss < error_tolerated_ss && curr_t > 3001
                SS = 1;
            else
                SS = 0;
            end
            
            % update
            u = u_next;
            v = v_next;
            
            % adding the step on
            
            react_t = react_t + dt2;
            curr_t = curr_t + dt2;
            % setting new stepsize for nest step
            dt2 = 1.5*dt2;
            
            % if end of second
            if loop_state == 1
                % store data every second
                u_tc(int16(curr_t) + 1, :) = u;
                v_tc(int16(curr_t) + 1, :) = v;
                
                % reset 
                loop_state = 0;
                react_t = 0;
            end
            
            % print indicator if simulation reached a certain perca
            if curr_t >= interval/50*progress
                fprintf('*');
                progress = progress +1;
            end

        % or else, decrease step size
        else
            dt2 = dt2/1.5;         
            if dt2 < 0.0000000000000001
                display('dt going below 10-7 sec!!!!');
            end
        end
        % Check if system collapsed
        if max(u) - min(u) < 0.0001
            display('System collapsed...')
            break
        end
        
        % Check if we are reaching end of second
        if react_t + dt2 > 1
            dt2 = 1 - react_t;
            loop_state = 1;
            if break_compete
                if u(375)- min(u) < 0.001*max(u_tc(500,:))
                    break
                end
            end
        end
end

time_whole = toc;

% Plot competition summary plot

Amount = zeros(interval+1, 2);

for frame = 1:interval+1

    Amount(frame, 1) = sum(sum(u_tc(frame, 1:250) + v_tc(frame, 1:250)));
    Amount(frame, 2) = sum(sum(u_tc(frame, 251:500) + v_tc(frame, 251:500)));
end
total = Amount(:,1)+Amount(:,2);

Amount = Amount./([total total]); % Change to percentage

% Competition time

competition_time = curr_t - 5000;

if competition_time < 0;
    competition_time = 0;
end

if curr_t > interval
    competition_time = interval;
end

output_mat = strcat(output_basename, '.mat');

% Compute Saturation point

usat = sqrt((2*b*Dconst_v)/(a*Dconst_u));
qsat = sqrt((9*b*Dconst_u)/(2*a*Dconst_v));

% Collect properties of the pre-competition state

try
    umax = max(u_tc(3000,:));
    q = mean(v_tc(3000,:) + Dconst_u/Dconst_v*u_tc(3000,:));

    first_waist = interp1(reshape(u_tc(3000, 1:125), 125, 1), 1:125, max(max(u_tc(300,:)))/2);
    second_waist = interp1(reshape(u_tc(3000, 126:250), 125, 1),126:250,max(max(u_tc(300,:)))/2);

    pwhh = second_waist - first_waist;

    u0 = u_tc(5000,:);
    v0 = v_tc(5000,:);
catch
    umax = 0;
    q = 0;
    pwhh = 0;
    u0 = 0;
    v0 = 0;
end
    
% Save only crucial output for analyses

save(output_mat, 'competition_time', 'Amount', 'u', 'v', 'u0', 'v0', 'Dconst_u', 'Dconst_v', 'a', 'b', 'Cellsize', 'P', 'usat', 'qsat', 'umax', 'q', 'pwhh');


  
