# Supplementary material for: Principles that govern competition or co-existence in Rho-GTPase driven polarization
Source: PLoS Comput Biol. 2018 Apr 12;14(4):e1006095. doi: 10.1371/journal.pcbi.1006095 (PMC5916526; doi:10.1371/journal.pcbi.1006095)
Supplement: S1 File — (ZIP) [file pcbi.1006095.s002.zip › MATLAB_code/Main2D.m]

% Code by Jian-geng Chiou, Aug., 2017.

tic

clear all;
close all;

%% Load parameters
Parameters

%% Storage Files

u_tc = zeros((interval + 1)*N, N);
v_tc = zeros((interval + 1)*N, N);
t_tc = zeros((interval + 1), 1);

%% Generic setup

dt=0.001;
dx = L/N;

%(ik) and (ik)^2 vectors in x and y direction for descrete fourier transform
kx=(2*pi/L)*(1i*[0:N/2-1 0 -N/2+1:-1]); ky=kx;
k2x=kx.^2;
k2y=ky.^2;
[kxx,kyy]=meshgrid(k2x,k2y);
ksqu = Du*(kxx + kyy);
ksqv = Dv*(kxx + kyy);

%% Initial pre-defined condition

% homogeneous steady state
[T,Y] = ode45(@HSS, [0 100], [P P]);
u0 = Y(1, end);
v0 = Y(2, end);

% Use custom initial state
if loadstate == 1
    load('initial_state_2D.mat')
% Add two spikes to uniform state (but maintain the same total amount)
elseif spikes == 2
    u = zeros(N)*0;u(N/2,N/4) = 20;u(N/2,N*3/4) = 20;
    v = ones(N)*2*P - 40/N/N;
% Add one spike to uniform state
elseif spikes == 1
    u = zeros(N);u(N/2,N/4) = 20;
    v = ones(N)*2*P - 20/N/N;
% Use random noise to u
else
    u = (rand(N) + 0.5)*u0;
    v = ones(N)*v0;
end
%%

% print initial conditions into file
      
u_tc(1:N,:) = u;
v_tc(1:N,:) = v;
 
% print progress scale bar
fprintf('Total simulation time: %d seconds\n\n', interval);
fprintf('0            25          50           75         100 (percent) \n');
fprintf('|------------|-----------|------------|-----------|\n');
  
% Initialize loop
progress = 1;   % Used to calculate progress scale bar
curr_t = 0;     % current time (s)     
react_t = 0;    % current time within each second (s)
loop_state = 0; % 1: last step in each second
SS=0;
error = 0;
real_break_time_2 = break_time_2;
break_countdown = 0;

% loop through each second
while curr_t < interval

    % change peak size at the time of choice
    if break_time ~= 0
        if curr_t == break_time
            % change the size of each patch

            u = cat(2, u(:,1:N/2)*p1_multiplier, u(:,N/2+1:N)*p2_multiplier);
            v = cat(2, v(:,1:N/2)*p1_multiplier, v(:,N/2+1:N)*p2_multiplier);

            break_time = 0;
        end
    end

    if break_time_2 ~= 0
        if curr_t == break_time_2

            % raise one patch, lower the other
            u = cat(2, u(:,1:N/2)*p1_multiplier_2, u(:,N/2+1:N)*p2_multiplier_2);
            v = cat(2, v(:,1:N/2)*p1_multiplier_2, v(:,N/2+1:N)*p2_multiplier_2);

            break_time_2 = 0;
        end
    end


    % Reaction was implemented by explicit Euler method
    % Diffusion was implemented by implicit spectral method
    [uh1, vh1, error] = IMEX(u,v, dt, ksqu, ksqv);
    
    % if error is within the tolerated range, move on and increase dt;
    % else, decrease dt and redo loop
    if error < error_tolerated || loop_state == 1


% un-comment this block to stop competition at 60% 40%
%{
        if sum(sum(u(:,1:N/2))) > 0.6*sum(sum(u))
            competition_time = curr_t + react_t;
            u_6040 = u;
            v_6040 = v;
            pwhh_6040p1 = (N/2 - interp1(reshape(u(N/2, 1:N/4), N/4, 1), 1:N/4, max(u(N/2,1:N/2))/2))*2*L/N;
            pwhh_6040p2 = (N/2 - interp1(reshape(u(N/2, N/2+1:3*N/4), N/4, 1), 1:N/4, max(u(N/2,1:N/2))/2))*2*L/N;                
            break
        end
%}
        
        % update
        u = uh1;
        v = vh1;

        % adding the step on
        react_t = react_t + dt;

        % setting new stepsize for next step
        dt = 1.01*dt;

        % print indicator if simulation reached a certain perca
        if curr_t + react_t >= interval/50*progress
            fprintf('*');
            progress = progress +1;
        end

        % if end of second
        if loop_state == 1

            % update clock
            curr_t = curr_t + 1;
            % store data every second
            u_tc(curr_t*N + 1:(curr_t + 1)*N, :) = u;
            v_tc(curr_t*N + 1:(curr_t + 1)*N, :) = v;

            % reset 
            loop_state = 0;
            react_t = 0;
        end

    % or else, decrease step size
    else
        dt = dt/1.01; 
        if dt < 0.0000000001
            display('dt going below 10-10 sec!!!!');
            mesh(u);
            break
        end
    end
    

    % Check if we are reaching end of second
    if react_t + dt > 1
        dt = 1 - react_t;
        loop_state = 1;
        if break_compete 
            if u(N/2,3*N/4)- min(min(u)) < 0.05*u_tc(real_break_time_2*N+N/2, 3*N/4) && break_countdown == 0
                break_countdown = curr_t;
            end
            if curr_t > break_countdown + 50 && break_countdown ~= 0
                break
            end
        end
    end
end


time_whole = toc

data_mat = strcat('data_', output_basename, '.mat');
save(data_mat, 'u_tc', 'v_tc', '-v7.3')

clear u_tc v_tc;

output_mat = strcat(output_basename, '.mat');
save(output_mat);


%% Make cross-section and contourf movie for 2D simmulations
load(data_mat)

outmovie1 = figure('Position',[300 300 1200 400]);
set(gcf,'color','w');
RR = u_tc;
movie_name = strcat(output_basename, '.avi');
Movie = VideoWriter(movie_name);
Movie.FrameRate = 20;
open(Movie);

for frame = 1:interval
    
    cmax = max(max(RR(end - N+1:end,:)))*1.2;
    cmin = min(min(RR(end-N+1:end,:)));
    %cmax = 200;
    %cmin = 0;
    frame_start = N*frame + 1;
    frame_end   = N*frame + N;
    temp_matrix = RR(frame_start:frame_end,:);
    minutes = int2str(floor(frame/60)); seconds = rem(frame, 60);
    if seconds < 10
        seconds = strcat('0', int2str(seconds));
    else
        seconds = int2str(rem(frame, 60));
    end
    timestamp = strcat(minutes, ':', seconds);
    
    
    subplot(1,2,1);
    plot(temp_matrix(N/2,:), 'LineWidth', 2);
    text(5,N - N/10,timestamp,'fontsize', 20, 'color','black');
    xlabel('Position','FontSize',16,'FontWeight','bold');
    ylabel('Cdc42 concentration (\muM)','FontSize',16,'FontWeight','bold');
    xlim([0 N]);
    ylim([cmin cmax]);
    ax = gca;
    ax.FontSize = 16;
    
    subplot(1,2,2);
    
    contourf(temp_matrix, 20, 'LineColor', 'none');
    text(5,N - N/10,timestamp,'fontsize', 20, 'color','white');
    xlabel('X Position','FontSize',16,'FontWeight','bold');
    ylabel('Y Position','FontSize',16,'FontWeight','bold');
    hcb = colorbar;
    set(hcb,'YTick',[0, 500, 1000, 1500, 2000, 2500, 3000])
    caxis([cmin, cmax]);
    ax = gca;
    set(ax,'XTick',0:N/5:N,'XTickLabel',0:N/5:N)
    set(ax,'YTick',0:N/5:N,'YTickLabel',0:N/5:N)
    set(get(hcb,'Title'),'String','Cdc42 (\muM)')
    ax.FontSize = 16;
    

    frames = getframe(outmovie1);
    writeVideo(Movie,frames);
end

close(Movie);
