# Supplementary material for: Principles that govern competition or co-existence in Rho-GTPase driven polarization
Source: PLoS Comput Biol. 2018 Apr 12;14(4):e1006095. doi: 10.1371/journal.pcbi.1006095 (PMC5916526; doi:10.1371/journal.pcbi.1006095)
Supplement: S1 File — (ZIP) [file pcbi.1006095.s002.zip › MATLAB_code/Parameters.m]

%% Load Parameters

global F
global a
global b
global k

N = 500; % recommended for 1D
%N = 200;% recommended for 2D
L = 10;     
interval = 300;

% diffusion constants
Du = 0.01; 
Dv = 1;

% error tolerated
error_tolerated = 0.05;
error_tolerated_ss = 0.0002;

% multiply protein amount
P = 1; %(M = 2*Cellsize*P)

% reaction coefficients
a = 1;     
b = 1;
k = 0.01;

% reaction term
F = @(u,v) a.*u.^2.*v./(1 + k*u.^2) - b.*u;

%% initial condition option
loadstate = 0; % loadstate = 1; if initial condition specified
spikes = 0; % spikes = 2; to get 2 peak steady state
%% change peak size at break_time
break_time = 0; % starts competition (or change peak size)
                % at break_time if break_time ~= 0
p1_multiplier = 1.2;
p2_multiplier = 0.8;

break_time_2 = 0; % starts competition (or change peak size)
                % at break_time_2 if break_time_2 ~= 0
p1_multiplier_2 = 1.2;
p2_multiplier_2 = 0.8;


break_compete = 0; % break_compete = 1 if want to end simulation at the end of competition.

%% Ourput base name
output_basename = '';
%% Modified parameters (costumize the parameters above here)
spikes = 1;
interval = 10;
output_basename = 'Simulation2D_1';
